# Supplementary material for: Lessons from single-cell RNA sequencing of human islets
Source: Diabetologia. 2022 Apr 28;65(8):1241–50. doi: 10.1007/s00125-022-05699-1 (PMC9283180; doi:10.1007/s00125-022-05699-1)
Supplement: Supplementary file 3 — (XLSX 16 kb) [file 125_2022_5699_MOESM3_ESM.xlsx]

## Sheet: Sheet 1 - human_islet_scRNA_dat
ESM Table 1. Human islet scRNA datasets
	DATASET_ACCESSION	NUMBER_OF_HUMAN_CELLS_PROFILED	TITLE	AUTHOR	JOURNAL	PROTOCOL	DONORS	T2D_DONORS	SEQUENCING_INSTRUMENT_MODEL	ORGANISM	DATASET_REPOSITORY	STATUS	CONTACT_INSTITUTE	CONTACT_NAME
0	GSE112438	10176	Cell type purification by single-cell transcriptome-trained sorting	Baron, C.S., et al.	Cell	CEL-Seq2	6	1	Illumina NextSeq 500	human	NCBI GEO database	Public on Oct 07 2019	Hubrecht Institute	Aditya,,Barve
1	GSE114412	141813	Charting in vitro beta cell differentiation by single cell RNA sequencing	Veres, A., et al.	Nature	inDrops	NA	NA	Illumina NextSeq 500,Illumina HiSeq 2500	human	NCBI GEO database	Public on May 10 2019	Harvard University	Adrian,,Veres
2	GSE115257	2287	Single-cell RNA sequencing enables transcriptomic analysis of iPSC-derived beta-cells in a model of neonatal diabetes caused by insulin mutations.	Balboa, D., et al.	eLife	inDrops	2	NA	Illumina NextSeq 500	human	NCBI GEO database	Public on Dec 01 2018	University of Helsinki	Diego,,Balboa
3	GSE120522	4462	Single cell transcriptome profiling of mouse and hESC-derived pancreatic progenitors	Krentz, N.A.J., et al.	Stem Cell Reports	Chromium	NA	NA	Illumina NextSeq 500	human	NCBI GEO database	Public on Dec 19 2018	University of British Columbia	Francis,C,Lynn
4	GSE123844	532	Diabetes Remission Using Glucose-Responsive Insulin-Producing Human alpha-Cells	Furuyama, K., et al.	Nature	Chromium	NA	NA	Illumina HiSeq 4000	human	NCBI GEO database	Public on Dec 15 2018	University of Geneva	Kenichiro,,Furuyama
5	GSE131886	6873	High-resolution single cell RNAseq of ALK3-expressing human pancreatic ductal cells	Qadir, M.M.F., et al.	Proceedings of the National Academy of Sciences	Chromium	3	NA	Illumina HiSeq 2500	human	NCBI GEO database	Public on Apr 14 2020	Diabetes Research Institute, University of Miami, Miller School of Medicine	Juan,,Domínguez-Bendala
6	GSE134355	32629	Construction of A Human Cell Landscape by Single-cell mRNA-seq	Han, X., et al.	Nature	Microwell-seq	NA	5	HiSeq X Ten	human	NCBI GEO database	Public on Mar 13 2020,Public on Feb 10 2020	Center for Stem Cell and Regenerative Medicine	Guoji,,Guo
7	GSE137659	1062	Single Cell and Bulk RNA Sequencing Analysis on the Effects of Cytoskeletal Modulation on Stem Cell Derived Pancreatic Progenitors	Hogrebe, N.J., et al.	Nature Biotechnology	Chromium	NA	NA	Illumina HiSeq 2500	human	NCBI GEO database	Public on Feb 24 2020	Washington University in St. Louis	Jeffrey,Robert,Millman
8	GSE138748	721	Transcriptome data from human endocrine cells recovered from mouse grafts with pre-engraftment controls	Redick, S.D., et al.	The FASEB Journal	SCRB-Seq	1	0	Illumina NextSeq 500	human	NCBI GEO database	Public on Dec 10 2019	University of Massachusetts Medical School	Alan,G,Derr
9	GSE138857	5000	A method for the generation of human stem cell-derived alpha cells	Peterson, Q.P., et al.	Nature Communications	inDrops, Chromium	NA	NA	Illumina HiSeq 4000	human	NCBI GEO database	Public on Mar 11 2020	Mayo Clinic	Caden,Dale,Duffy
10	GSE139535	45674	Single Cell Sequencing Analysis for Wolfram Syndrome (WS4) Unedited and Corrected Stem Cell-Derived Beta Cells	Augsornworawat, P., et al.	Cell Reports	Chromium	NA	NA	Illumina HiSeq 2500	human	NCBI GEO database	Public on Apr 22 2020	WASHINGTON UNIVERSITY IN ST. LOUIS	Kristina,,Maxwell
11	GSE141087	8000	SOX9+/PTF1A+ Cells Define the Tip Progenitor Cells of the Human Fetal Pancreas of the Second Trimester	Villani, V., et al.	STEM CELLS Translational Medicine	Chromium	NA	NA	Illumina NovaSeq 6000	human	NCBI GEO database	Public on Nov 27 2019	City of Hope - Beckman Research Institute	Teresa,,Ku
12	GSE145347	4655	Single Cell RNA sequencing of MAFB +/+ and -/- cells at the pancreatic progenitor and beta-like stages	Russell, R., et al.	Nature Communications	Chromium	NA	NA	Illumina HiSeq 4000	human	NCBI GEO database	Public on Mar 23 2020	UCSF	Simone,,Giacometti
13	GSE147349	20067	single-cell mRNA sequencing of human embryonic pancreas	Helman, A., et al.	Cell Metabolism	Chromium	NA	NA	Illumina NovaSeq 6000	human	NCBI GEO database	Public on May 07 2020	Hebrew university	Aharon,,Helman
14	GSE81547	2544	Single cell transcriptome analysis of human pancreas reveals transcriptional signatures of aging and somatic mutation patterns.	Enge, M., et al.	Cell	Smart-seq2	8	NA	Illumina NextSeq 500	human	NCBI GEO database	Public on Sep 28 2017	Stanford University	Martin,,Enge
15	GSE101207	26677	High-throughput single cell transcriptome analysis and CRISPR screen identify key β cell-specific disease genes	Fang, Z., et al.	Cell Reports	Drop-seq	9	3	Illumina HiSeq 2000	human	NCBI GEO database	Public on Sep 20 2018	Case Western Reserve University	Chen,,Weng
16	GSE114297	7070	Pseudotime Ordering of Single Human Beta-Cells Reveals States of Insulin Production and Unfolded Protein Response	Xin, Y., et al.	Diabetes	Chromium	12	0	Illumina NextSeq 500	human	NCBI GEO database	Public on Jul 11 2018	Regeneron Pharmaceuticals, Inc.	Yurong,,Xin
17	GSE81076	1728	A single-cell transcriptome atlas of the human pancreas	Grün, D., et al.	Cell Stem Cell	CEL-Seq	4	0	Illumina NextSeq 500,Illumina HiSeq 2500	human	NCBI GEO database	Public on Jun 24 2016	Single Cell Discoveries	Mauro,,Muraro
18	GSE84133	12000	A single-cell transcriptomic map of the human and mouse pancreas reveals inter- and intra-cell population structure	Baron, M., et al.	Cell Systems	inDrops	4	0	Illumina HiSeq 2500	human	NCBI GEO database	Public on Sep 26 2016	Harvard University	Adrian,,Veres
19	GSE85241	3072	A single-cell transcriptome atlas of the human pancreas [CEL-seq2]	Muraro, Mauro J., et al.	Cell Systems	CEL-Seq2	6	0	Illumina NextSeq 500	human	NCBI GEO database	Public on Oct 04 2016	Single Cell Discoveries	Mauro,,Muraro
20	GSE86469	978	Single cell transcriptomics defines human islet cell signatures and reveals cell-type-specific expression changes in type 2 diabetes [single cell]	Lawlor, N., et al.	Cell Systems	SMARTer	8	3	Illumina NextSeq 500	human	NCBI GEO database	Public on Nov 09 2016	The Jackson Laboratory	Michael,,Stitzel
21	GSE124742	5235	Pancreas single cell patch-seq links physiologic dysfunction in diabetes to transcriptomic phenotypes	Camunas-Soler, J., et al.	Cell Metabolism	Smart-seq2	31	7	Illumina NextSeq 500,Illumina NovaSeq 6000	human	NCBI GEO database	Public on Feb 18 2020,Public on Apr 15 2020	Stanford University	Joan,,Camunas-Soler
22	GSE147203	39953	Single-cell RNA-seq with spike-in cells enables accurate quantification of cell-specific drug effects in pancreatic islets	Marquina-Sanchez, B., et al.	Genome Biology	Drop-seq,Chromium	4	0	Illumina HiSeq 4000	human	NCBI GEO database	Public on Mar 19 2020,Public on Mar 20 2020	CeMM Research Center for Molecular Medicine of the Austrian Academy of Sciences	Christoph,,Bock
23	GSE154126	619	Single cell transcriptomics of human islet ontogeny defines the molecular basis of beta cell dedifferentiation in T2D	Avrahami, D., et al.	Molecular Metabolism	Fluidigm	22	10	Illumina HiSeq 2000,Illumina HiSeq 2500	human	NCBI GEO database	Public on Oct 01 2020	University of Pennsylvania	Jonathan,,Schug
24	GSE73727	70	Single-cell transcriptomics reveals unique features of human pancreatic islet cell subtypes	Li, J., et al.	EMBO reports	Smart-seq2	1	0	Illumina HiSeq 2000	human	NCBI GEO database	Public on Jan 05 2016	CeMM Research Center for Molecular Medicine of the Austrian Academy of Sciences	Christoph,,Bock
25	GSE81608	3709	RNA Sequencing of Single Human Islet Cells Reveals Type 2 Diabetes Genes	Xin, Y., et al.	Cell Metabolism	SMARTer	18	6	Illumina HiSeq 2500	human	NCBI GEO database	Public on Aug 31 2016	Regeneron Pharmaceuticals, Inc.	Yurong,,Xin
26	GSE83139	643	Single cell RNA-seq of human pancreatic endocrine cells from Juvenile, adult control and type 2 diabetic donors.	Wang, Y.J., et al.	Diabetes	SMART-seq	8	2	Illumina HiSeq 2000,Illumina HiSeq 2500	human	NCBI GEO database	Public on Jul 05 2016	University of Pennsylvania	Jonathan,,Schug
27	GSE97655	448	Single-cell transcriptomics of East-Asian pancreatic islets cells	Dorajoo, R., et al.	Scientific Reports	SMARTer	3	0	Illumina HiSeq 4000	human	NCBI GEO database	Public on Aug 11 2017	Genome Institute of Singapore	Rajkumar,,Dorajoo
28	GSE84714	36	Artemisinins target GABA receptor signaling to induce alpha to beta cell transdifferentiation	Li, J., et al.	Cell	Smart-seq2	6	0	Illumina HiSeq 2000,Illumina HiSeq 3000	human	NCBI GEO database	Public on Jan 19 2017	CeMM Research Center for Molecular Medicine of the Austrian Academy of Sciences	Christoph,,Bock
29	E-MTAB-5061	3514	Single-Cell Transcriptome Profiling of Human Pancreatic Islets in Health and Type 2 Diabetes	Segerstolpe, Å., et al.	Cell Metabolism	Smart-seq2	10	4	NextSeq 500	human	EMBL-EBI ArrayExpress database	Public on September 22 2016	Karolinska Institute	Rickard Sandberg
